# Supplementary material for: Three-Dimensional Oral Mucosal Equivalents as Models for Transmucosal Drug Permeation Studies
Source: Pharmaceutics. 2023 May 17;15(5):1513. doi: 10.3390/pharmaceutics15051513 (PMC10223481; doi:10.3390/pharmaceutics15051513)
Supplement: Supplementary file 1 [file pharmaceutics-15-01513-s001.zip]

Archive with 1 entries (1 files):
- pharmaceutics-2304105-supplementary.pdf
